# Supplementary material for: Prevalence, bacterial load, and genomic characterization of Vibrio parahaemolyticus in freshwater-farmed Litopenaeus vannamei from China
Source: Front Microbiol. 2025 Dec 10;16:1713237. doi: 10.3389/fmicb.2025.1713237 (PMC12728069; doi:10.3389/fmicb.2025.1713237)
Supplement: Supplementary file 1 [file Table_1.XLSX]

## Sheet: isolate information
Isolate ID	Provinces	Source	ST	ARGs num	VGs num	mam7	vpadF	cheW	cheY	flgB	fliG	fliN	hlyB	hlyC	tlh	trh	vcrD	vcrH	vcrG	vcrR	vcrV	tyeA/vcr1	sycN/vcr2	vopB	vopD	vopN	vopR	vopS	vopQ	VPA0450	vscB	vscC	vscD	vscF	vscG	vscH	vscI	vscJ	vscK	vscL	vscN	vscO	vscP	vscQ	vscR	vscS	vscT	vscU	vscX
FZSY021506021068	Shandong	shrimp	2671	3	45	1	1	1	1	0	1	0	0	0	1	0	1	1	1	1	1	1	1	1	1	1	1	1	1	1	1	1	1	1	1	1	1	1	1	1	1	1	1	1	1	1	1	1	1
FZSY021506021085	Shandong	shrimp	2671	3	45	1	1	1	1	0	1	0	0	0	1	0	1	1	1	1	1	1	1	1	1	1	1	1	1	1	1	1	1	1	1	1	1	1	1	1	1	1	1	1	1	1	1	1	1
FZSY021506021095	Shandong	shrimp	2671	3	45	1	1	1	1	0	1	0	0	0	1	0	1	1	1	1	1	1	1	1	1	1	1	1	1	1	1	1	1	1	1	1	1	1	1	1	1	1	1	1	1	1	1	1	1
FZSY021506021175	Shandong	shrimp	2671	3	45	1	1	1	1	0	1	0	0	0	1	0	1	1	1	1	1	1	1	1	1	1	1	1	1	1	1	1	1	1	1	1	1	1	1	1	1	1	1	1	1	1	1	1	1
FZSY021506021122	Shandong	shrimp	2671	3	45	1	1	1	1	0	1	0	0	0	1	0	1	1	1	1	1	1	1	1	1	1	1	1	1	1	1	1	1	1	1	1	1	1	1	1	1	1	1	1	1	1	1	1	1
FZSY021506021155	Shandong	shrimp	2671	3	45	1	1	1	1	0	1	0	0	0	1	0	1	1	1	1	1	1	1	1	1	1	1	1	1	1	1	1	1	1	1	1	1	1	1	1	1	1	1	1	1	1	1	1	1
FZSY021506021058	Shandong	shrimp	2671	3	45	1	1	1	1	0	1	0	0	0	1	0	1	1	1	1	1	1	1	1	1	1	1	1	1	1	1	1	1	1	1	1	1	1	1	1	1	1	1	1	1	1	1	1	1
FZSY021506021092	Shandong	shrimp	2671	3	45	1	1	1	1	0	1	0	0	0	1	0	1	1	1	1	1	1	1	1	1	1	1	1	1	1	1	1	1	1	1	1	1	1	1	1	1	1	1	1	1	1	1	1	1
FZSY021506021115	Shandong	shrimp	2671	3	45	1	1	1	1	0	1	0	0	0	1	0	1	1	1	1	1	1	1	1	1	1	1	1	1	1	1	1	1	1	1	1	1	1	1	1	1	1	1	1	1	1	1	1	1
FZSY021506021078	Shandong	shrimp	2671	3	45	1	1	1	1	0	1	0	0	0	1	0	1	1	1	1	1	1	1	1	1	1	1	1	1	1	1	1	1	1	1	1	1	1	1	1	1	1	1	1	1	1	1	1	1
FZSY021506021187	Shandong	shrimp	2671	3	45	1	1	1	1	0	1	0	0	0	1	0	1	1	1	1	1	1	1	1	1	1	1	1	1	1	1	1	1	1	1	1	1	1	1	1	1	1	1	1	1	1	1	1	1
FZSY021506021100	Shandong	shrimp	2671	3	45	1	1	1	1	0	1	0	0	0	1	0	1	1	1	1	1	1	1	1	1	1	1	1	1	1	1	1	1	1	1	1	1	1	1	1	1	1	1	1	1	1	1	1	1
FZSY021506021107	Shandong	shrimp	2671	3	45	1	1	1	1	0	1	0	0	0	1	0	1	1	1	1	1	1	1	1	1	1	1	1	1	1	1	1	1	1	1	1	1	1	1	1	1	1	1	1	1	1	1	1	1
FZSY021506021139	Shandong	shrimp	2671	3	45	1	1	1	1	0	1	0	0	0	1	0	1	1	1	1	1	1	1	1	1	1	1	1	1	1	1	1	1	1	1	1	1	1	1	1	1	1	1	1	1	1	1	1	1
FZSY021506021065	Shandong	shrimp	2671	3	45	1	1	1	1	0	1	0	0	0	1	0	1	1	1	1	1	1	1	1	1	1	1	1	1	1	1	1	1	1	1	1	1	1	1	1	1	1	1	1	1	1	1	1	1
FZSY021506021178	Shandong	shrimp	2671	3	45	1	1	1	1	0	1	0	0	0	1	0	1	1	1	1	1	1	1	1	1	1	1	1	1	1	1	1	1	1	1	1	1	1	1	1	1	1	1	1	1	1	1	1	1
FZSY021506021111	Shandong	shrimp	2671	3	45	1	1	1	1	0	1	0	0	0	1	0	1	1	1	1	1	1	1	1	1	1	1	1	1	1	1	1	1	1	1	1	1	1	1	1	1	1	1	1	1	1	1	1	1
FZSY021506021159	Shandong	shrimp	2671	3	45	1	1	1	1	0	1	0	0	0	1	0	1	1	1	1	1	1	1	1	1	1	1	1	1	1	1	1	1	1	1	1	1	1	1	1	1	1	1	1	1	1	1	1	1
FZSY021506021104	Shandong	shrimp	79	3	49	1	1	1	1	1	1	0	1	1	1	1	1	1	1	1	1	1	1	1	1	1	1	1	1	1	1	1	1	1	1	1	1	1	1	1	1	1	1	1	1	1	1	1	1
FZSY021506021156	Shandong	shrimp	79	3	49	1	1	1	1	1	1	0	1	1	1	1	1	1	1	1	1	1	1	1	1	1	1	1	1	1	1	1	1	1	1	1	1	1	1	1	1	1	1	1	1	1	1	1	1
FZSY021506021168	Shandong	shrimp	79	3	49	1	1	1	1	1	1	0	1	1	1	1	1	1	1	1	1	1	1	1	1	1	1	1	1	1	1	1	1	1	1	1	1	1	1	1	1	1	1	1	1	1	1	1	1
FZSY021506021114	Shandong	shrimp	79	3	49	1	1	1	1	1	1	0	1	1	1	1	1	1	1	1	1	1	1	1	1	1	1	1	1	1	1	1	1	1	1	1	1	1	1	1	1	1	1	1	1	1	1	1	1
FZSY021306030021	Fujian	aquaculture water	3407	3	46	1	1	1	1	1	1	0	0	0	1	0	1	1	1	1	1	1	1	1	1	1	1	1	1	1	1	1	1	1	1	1	1	1	1	1	1	1	1	1	1	1	1	1	1
FZSY021306030023	Fujian	aquaculture water	3407	3	46	1	1	1	1	1	1	0	0	0	1	0	1	1	1	1	1	1	1	1	1	1	1	1	1	1	1	1	1	1	1	1	1	1	1	1	1	1	1	1	1	1	1	1	1
FZSY021306030009	Fujian	aquaculture water	3407	3	46	1	1	1	1	1	1	0	0	0	1	0	1	1	1	1	1	1	1	1	1	1	1	1	1	1	1	1	1	1	1	1	1	1	1	1	1	1	1	1	1	1	1	1	1
FZSY021506021077	Shandong	shrimp	2039	3	46	1	1	1	1	1	1	0	0	0	1	0	1	1	1	1	1	1	1	1	1	1	1	1	1	1	1	1	1	1	1	1	1	1	1	1	1	1	1	1	1	1	1	1	1
FZSY021506021147	Shandong	shrimp	2039	3	46	1	1	1	1	1	1	0	0	0	1	0	1	1	1	1	1	1	1	1	1	1	1	1	1	1	1	1	1	1	1	1	1	1	1	1	1	1	1	1	1	1	1	1	1
FZSY021506021059	Shandong	shrimp	912	3	46	1	1	1	1	1	1	0	0	0	1	0	1	1	1	1	1	1	1	1	1	1	1	1	1	1	1	1	1	1	1	1	1	1	1	1	1	1	1	1	1	1	1	1	1
FZSY021506021088	Shandong	shrimp	912	3	46	1	1	1	1	1	1	0	0	0	1	0	1	1	1	1	1	1	1	1	1	1	1	1	1	1	1	1	1	1	1	1	1	1	1	1	1	1	1	1	1	1	1	1	1
FZSY021506021063	Shandong	shrimp	3406	4	46	1	1	1	1	1	1	0	0	0	1	0	1	1	1	1	1	1	1	1	1	1	1	1	1	1	1	1	1	1	1	1	1	1	1	1	1	1	1	1	1	1	1	1	1
FZSY021506021192	Shandong	shrimp	1811	3	46	1	1	1	1	1	1	0	0	0	1	0	1	1	1	1	1	1	1	1	1	1	1	1	1	1	1	1	1	1	1	1	1	1	1	1	1	1	1	1	1	1	1	1	1
FZSY021506021005	Shandong	shrimp	1196	3	46	1	1	1	1	1	1	0	0	0	1	0	1	1	1	1	1	1	1	1	1	1	1	1	1	1	1	1	1	1	1	1	1	1	1	1	1	1	1	1	1	1	1	1	1
FZSY021506021010	Shandong	shrimp	1196	3	46	1	1	1	1	1	1	0	0	0	1	0	1	1	1	1	1	1	1	1	1	1	1	1	1	1	1	1	1	1	1	1	1	1	1	1	1	1	1	1	1	1	1	1	1
FZSY021506020996	Shandong	shrimp	1196	3	46	1	1	1	1	1	1	0	0	0	1	0	1	1	1	1	1	1	1	1	1	1	1	1	1	1	1	1	1	1	1	1	1	1	1	1	1	1	1	1	1	1	1	1	1
FZSY021506030055	Shandong	aquaculture water	1196	4	46	1	1	1	1	1	1	0	0	0	1	0	1	1	1	1	1	1	1	1	1	1	1	1	1	1	1	1	1	1	1	1	1	1	1	1	1	1	1	1	1	1	1	1	1
FZSY021506020995	Shandong	shrimp	1196	3	46	1	1	1	1	1	1	0	0	0	1	0	1	1	1	1	1	1	1	1	1	1	1	1	1	1	1	1	1	1	1	1	1	1	1	1	1	1	1	1	1	1	1	1	1
FZSY021506021017	Shandong	shrimp	1196	3	46	1	1	1	1	1	1	0	0	0	1	0	1	1	1	1	1	1	1	1	1	1	1	1	1	1	1	1	1	1	1	1	1	1	1	1	1	1	1	1	1	1	1	1	1
FZSY021506021051	Shandong	shrimp	1196	3	46	1	1	1	1	1	1	0	0	0	1	0	1	1	1	1	1	1	1	1	1	1	1	1	1	1	1	1	1	1	1	1	1	1	1	1	1	1	1	1	1	1	1	1	1
FZSY021506020989	Shandong	shrimp	1196	3	46	1	1	1	1	1	1	0	0	0	1	0	1	1	1	1	1	1	1	1	1	1	1	1	1	1	1	1	1	1	1	1	1	1	1	1	1	1	1	1	1	1	1	1	1
FZSY021506020991	Shandong	shrimp	1196	3	46	1	1	1	1	1	1	0	0	0	1	0	1	1	1	1	1	1	1	1	1	1	1	1	1	1	1	1	1	1	1	1	1	1	1	1	1	1	1	1	1	1	1	1	1
FZSY021506021133	Shandong	shrimp	2781	3	46	1	1	1	1	1	1	0	0	0	1	0	1	1	1	1	1	1	1	1	1	1	1	1	1	1	1	1	1	1	1	1	1	1	1	1	1	1	1	1	1	1	1	1	1
FZSY021506021162	Shandong	shrimp	2781	3	46	1	1	1	1	1	1	0	0	0	1	0	1	1	1	1	1	1	1	1	1	1	1	1	1	1	1	1	1	1	1	1	1	1	1	1	1	1	1	1	1	1	1	1	1
FZSY021506021180	Shandong	shrimp	2781	3	46	1	1	1	1	1	1	0	0	0	1	0	1	1	1	1	1	1	1	1	1	1	1	1	1	1	1	1	1	1	1	1	1	1	1	1	1	1	1	1	1	1	1	1	1
FZSY021506021190	Shandong	shrimp	2781	3	46	1	1	1	1	1	1	0	0	0	1	0	1	1	1	1	1	1	1	1	1	1	1	1	1	1	1	1	1	1	1	1	1	1	1	1	1	1	1	1	1	1	1	1	1
FZSY021306030018	Fujian	aquaculture water	476	3	46	1	1	1	1	1	1	0	0	0	1	0	1	1	1	1	1	1	1	1	1	1	1	1	1	1	1	1	1	1	1	1	1	1	1	1	1	1	1	1	1	1	1	1	1
FZSY021506021172	Shandong	shrimp	1791	3	46	1	1	1	1	1	1	0	0	0	1	0	1	1	1	1	1	1	1	1	1	1	1	1	1	1	1	1	1	1	1	1	1	1	1	1	1	1	1	1	1	1	1	1	1
FZSY021306020010	Fujian	shrimp	-	3	46	1	1	1	1	1	1	0	0	0	1	0	1	1	1	1	1	1	1	1	1	1	1	1	1	1	1	1	1	1	1	1	1	1	1	1	1	1	1	1	1	1	1	1	1
FZSY021306020011	Fujian	shrimp	-	3	46	1	1	1	1	1	1	0	0	0	1	0	1	1	1	1	1	1	1	1	1	1	1	1	1	1	1	1	1	1	1	1	1	1	1	1	1	1	1	1	1	1	1	1	1
FZSY021306020017	Fujian	shrimp	-	3	46	1	1	1	1	1	1	0	0	0	1	0	1	1	1	1	1	1	1	1	1	1	1	1	1	1	1	1	1	1	1	1	1	1	1	1	1	1	1	1	1	1	1	1	1
FZSY021306030001	Fujian	aquaculture water	-	3	46	1	1	1	1	1	1	0	0	0	1	0	1	1	1	1	1	1	1	1	1	1	1	1	1	1	1	1	1	1	1	1	1	1	1	1	1	1	1	1	1	1	1	1	1
FZSY021306030013	Fujian	aquaculture water	-	3	46	1	1	1	1	1	1	0	0	0	1	0	1	1	1	1	1	1	1	1	1	1	1	1	1	1	1	1	1	1	1	1	1	1	1	1	1	1	1	1	1	1	1	1	1
FZSY021306020014	Fujian	shrimp	-	3	46	1	1	1	1	1	1	0	0	0	1	0	1	1	1	1	1	1	1	1	1	1	1	1	1	1	1	1	1	1	1	1	1	1	1	1	1	1	1	1	1	1	1	1	1
FZSY021306020079	Fujian	shrimp	1807	3	46	1	1	1	1	1	1	0	0	0	1	0	1	1	1	1	1	1	1	1	1	1	1	1	1	1	1	1	1	1	1	1	1	1	1	1	1	1	1	1	1	1	1	1	1
FZSY021306030015	Fujian	aquaculture water	1807	3	46	1	1	1	1	1	1	0	0	0	1	0	1	1	1	1	1	1	1	1	1	1	1	1	1	1	1	1	1	1	1	1	1	1	1	1	1	1	1	1	1	1	1	1	1
FZSY021306030017	Fujian	aquaculture water	1807	3	46	1	1	1	1	1	1	0	0	0	1	0	1	1	1	1	1	1	1	1	1	1	1	1	1	1	1	1	1	1	1	1	1	1	1	1	1	1	1	1	1	1	1	1	1
FZSY021306030020	Fujian	aquaculture water	1807	3	46	1	1	1	1	1	1	0	0	0	1	0	1	1	1	1	1	1	1	1	1	1	1	1	1	1	1	1	1	1	1	1	1	1	1	1	1	1	1	1	1	1	1	1	1
FZSY021306020062	Fujian	shrimp	-	3	46	1	1	1	1	1	1	0	0	0	1	0	1	1	1	1	1	1	1	1	1	1	1	1	1	1	1	1	1	1	1	1	1	1	1	1	1	1	1	1	1	1	1	1	1
FZSY021306020063	Fujian	shrimp	-	3	46	1	1	1	1	1	1	0	0	0	1	0	1	1	1	1	1	1	1	1	1	1	1	1	1	1	1	1	1	1	1	1	1	1	1	1	1	1	1	1	1	1	1	1	1
FZSY021306020075	Fujian	shrimp	-	3	46	1	1	1	1	1	1	0	0	0	1	0	1	1	1	1	1	1	1	1	1	1	1	1	1	1	1	1	1	1	1	1	1	1	1	1	1	1	1	1	1	1	1	1	1
FZSY021306020068	Fujian	shrimp	-	3	46	1	1	1	1	1	1	0	0	0	1	0	1	1	1	1	1	1	1	1	1	1	1	1	1	1	1	1	1	1	1	1	1	1	1	1	1	1	1	1	1	1	1	1	1
FZSY021306030024	Fujian	aquaculture water	-	3	46	1	1	1	1	1	1	0	0	0	1	0	1	1	1	1	1	1	1	1	1	1	1	1	1	1	1	1	1	1	1	1	1	1	1	1	1	1	1	1	1	1	1	1	1
FZSY021306020003	Fujian	shrimp	-	3	46	1	1	1	1	1	1	0	0	0	1	0	1	1	1	1	1	1	1	1	1	1	1	1	1	1	1	1	1	1	1	1	1	1	1	1	1	1	1	1	1	1	1	1	1
FZSY021506021110	Shandong	shrimp	3098	3	46	1	1	1	1	1	1	0	0	0	1	0	1	1	1	1	1	1	1	1	1	1	1	1	1	1	1	1	1	1	1	1	1	1	1	1	1	1	1	1	1	1	1	1	1
FZSY021306020005	Fujian	shrimp	-	4	47	1	1	1	1	1	1	1	0	0	1	0	1	1	1	1	1	1	1	1	1	1	1	1	1	1	1	1	1	1	1	1	1	1	1	1	1	1	1	1	1	1	1	1	1
FZSY021306030022	Fujian	aquaculture water	2621	4	47	1	1	1	1	1	1	1	0	0	1	0	1	1	1	1	1	1	1	1	1	1	1	1	1	1	1	1	1	1	1	1	1	1	1	1	1	1	1	1	1	1	1	1	1
FZSY021306020076	Fujian	shrimp	-	4	47	1	1	1	1	1	1	1	0	0	1	0	1	1	1	1	1	1	1	1	1	1	1	1	1	1	1	1	1	1	1	1	1	1	1	1	1	1	1	1	1	1	1	1	1
FZSY021506021008	Shandong	shrimp	3429	3	46	1	1	1	1	1	1	0	0	0	1	0	1	1	1	1	1	1	1	1	1	1	1	1	1	1	1	1	1	1	1	1	1	1	1	1	1	1	1	1	1	1	1	1	1
FZSY021306020077	Fujian	shrimp	511	3	45	1	1	1	1	1	1	0	0	0	1	0	1	1	1	1	1	1	1	1	1	1	1	0	1	1	1	1	1	1	1	1	1	1	1	1	1	1	1	1	1	1	1	1	1
FZSY021506021189	Shandong	shrimp	2627	3	46	1	1	1	1	1	1	0	0	0	1	0	1	1	1	1	1	1	1	1	1	1	1	1	1	1	1	1	1	1	1	1	1	1	1	1	1	1	1	1	1	1	1	1	1
FZSY021306020043	Fujian	shrimp	-	4	49	1	1	1	1	1	1	0	1	1	1	1	1	1	1	1	1	1	1	1	1	1	1	1	1	1	1	1	1	1	1	1	1	1	1	1	1	1	1	1	1	1	1	1	1
FZSY021306020052	Fujian	shrimp	-	4	49	1	1	1	1	1	1	0	1	1	1	1	1	1	1	1	1	1	1	1	1	1	1	1	1	1	1	1	1	1	1	1	1	1	1	1	1	1	1	1	1	1	1	1	1
FZSY021306030005	Fujian	aquaculture water	-	4	49	1	1	1	1	1	1	0	1	1	1	1	1	1	1	1	1	1	1	1	1	1	1	1	1	1	1	1	1	1	1	1	1	1	1	1	1	1	1	1	1	1	1	1	1
FZSY021306030008	Fujian	aquaculture water	-	4	49	1	1	1	1	1	1	0	1	1	1	1	1	1	1	1	1	1	1	1	1	1	1	1	1	1	1	1	1	1	1	1	1	1	1	1	1	1	1	1	1	1	1	1	1
FZSY021306020029	Fujian	shrimp	-	4	49	1	1	1	1	1	1	0	1	1	1	1	1	1	1	1	1	1	1	1	1	1	1	1	1	1	1	1	1	1	1	1	1	1	1	1	1	1	1	1	1	1	1	1	1
FZSY021306020034	Fujian	shrimp	-	4	49	1	1	1	1	1	1	0	1	1	1	1	1	1	1	1	1	1	1	1	1	1	1	1	1	1	1	1	1	1	1	1	1	1	1	1	1	1	1	1	1	1	1	1	1
FZSY021306020041	Fujian	shrimp	-	4	49	1	1	1	1	1	1	0	1	1	1	1	1	1	1	1	1	1	1	1	1	1	1	1	1	1	1	1	1	1	1	1	1	1	1	1	1	1	1	1	1	1	1	1	1
FZSY021306020026	Fujian	shrimp	-	4	49	1	1	1	1	1	1	0	1	1	1	1	1	1	1	1	1	1	1	1	1	1	1	1	1	1	1	1	1	1	1	1	1	1	1	1	1	1	1	1	1	1	1	1	1
FZSY021306020072	Fujian	shrimp	392	3	46	1	1	1	1	1	1	0	0	0	1	0	1	1	1	1	1	1	1	1	1	1	1	1	1	1	1	1	1	1	1	1	1	1	1	1	1	1	1	1	1	1	1	1	1
FZSY021306020073	Fujian	shrimp	392	3	46	1	1	1	1	1	1	0	0	0	1	0	1	1	1	1	1	1	1	1	1	1	1	1	1	1	1	1	1	1	1	1	1	1	1	1	1	1	1	1	1	1	1	1	1
FZSY021306020023	Fujian	shrimp	392	3	46	1	1	1	1	1	1	0	0	0	1	0	1	1	1	1	1	1	1	1	1	1	1	1	1	1	1	1	1	1	1	1	1	1	1	1	1	1	1	1	1	1	1	1	1
FZSY021506021097	Shandong	shrimp	-	3	46	1	1	1	1	1	1	0	0	0	1	0	1	1	1	1	1	1	1	1	1	1	1	1	1	1	1	1	1	1	1	1	1	1	1	1	1	1	1	1	1	1	1	1	1
FZSY021506021134	Shandong	shrimp	-	3	46	1	1	1	1	1	1	0	0	0	1	0	1	1	1	1	1	1	1	1	1	1	1	1	1	1	1	1	1	1	1	1	1	1	1	1	1	1	1	1	1	1	1	1	1
FZSY021506021146	Shandong	shrimp	-	3	46	1	1	1	1	1	1	0	0	0	1	0	1	1	1	1	1	1	1	1	1	1	1	1	1	1	1	1	1	1	1	1	1	1	1	1	1	1	1	1	1	1	1	1	1
FZSY021306020016	Fujian	shrimp	3323	3	46	1	1	1	1	1	1	0	0	0	1	0	1	1	1	1	1	1	1	1	1	1	1	1	1	1	1	1	1	1	1	1	1	1	1	1	1	1	1	1	1	1	1	1	1
FZSY021506020977	Shandong	shrimp	2165	3	45	1	1	1	1	0	1	0	0	0	1	0	1	1	1	1	1	1	1	1	1	1	1	1	1	1	1	1	1	1	1	1	1	1	1	1	1	1	1	1	1	1	1	1	1
FZSY021506020982	Shandong	shrimp	2165	3	45	1	1	1	1	0	1	0	0	0	1	0	1	1	1	1	1	1	1	1	1	1	1	1	1	1	1	1	1	1	1	1	1	1	1	1	1	1	1	1	1	1	1	1	1
FZSY021506020988	Shandong	shrimp	2165	3	45	1	1	1	1	0	1	0	0	0	1	0	1	1	1	1	1	1	1	1	1	1	1	1	1	1	1	1	1	1	1	1	1	1	1	1	1	1	1	1	1	1	1	1	1
FZSY021506021021	Shandong	shrimp	2165	3	45	1	1	1	1	0	1	0	0	0	1	0	1	1	1	1	1	1	1	1	1	1	1	1	1	1	1	1	1	1	1	1	1	1	1	1	1	1	1	1	1	1	1	1	1
FZSY021506021035	Shandong	shrimp	2165	3	45	1	1	1	1	0	1	0	0	0	1	0	1	1	1	1	1	1	1	1	1	1	1	1	1	1	1	1	1	1	1	1	1	1	1	1	1	1	1	1	1	1	1	1	1
FZSY021506021041	Shandong	shrimp	2165	3	45	1	1	1	1	0	1	0	0	0	1	0	1	1	1	1	1	1	1	1	1	1	1	1	1	1	1	1	1	1	1	1	1	1	1	1	1	1	1	1	1	1	1	1	1
FZSY021506021046	Shandong	shrimp	2165	3	45	1	1	1	1	0	1	0	0	0	1	0	1	1	1	1	1	1	1	1	1	1	1	1	1	1	1	1	1	1	1	1	1	1	1	1	1	1	1	1	1	1	1	1	1
FZSY021506021057	Shandong	shrimp	2165	3	45	1	1	1	1	0	1	0	0	0	1	0	1	1	1	1	1	1	1	1	1	1	1	1	1	1	1	1	1	1	1	1	1	1	1	1	1	1	1	1	1	1	1	1	1
FZSY021506020980	Shandong	shrimp	2165	3	45	1	1	1	1	0	1	0	0	0	1	0	1	1	1	1	1	1	1	1	1	1	1	1	1	1	1	1	1	1	1	1	1	1	1	1	1	1	1	1	1	1	1	1	1
FZSY021506021052	Shandong	shrimp	2165	3	45	1	1	1	1	0	1	0	0	0	1	0	1	1	1	1	1	1	1	1	1	1	1	1	1	1	1	1	1	1	1	1	1	1	1	1	1	1	1	1	1	1	1	1	1
FZSY021506021027	Shandong	shrimp	2165	3	45	1	1	1	1	0	1	0	0	0	1	0	1	1	1	1	1	1	1	1	1	1	1	1	1	1	1	1	1	1	1	1	1	1	1	1	1	1	1	1	1	1	1	1	1
FZSY021506021015	Shandong	shrimp	2165	3	45	1	1	1	1	0	1	0	0	0	1	0	1	1	1	1	1	1	1	1	1	1	1	1	1	1	1	1	1	1	1	1	1	1	1	1	1	1	1	1	1	1	1	1	1
FZSY021506021047	Shandong	shrimp	2165	3	45	1	1	1	1	0	1	0	0	0	1	0	1	1	1	1	1	1	1	1	1	1	1	1	1	1	1	1	1	1	1	1	1	1	1	1	1	1	1	1	1	1	1	1	1
FZSY021506021117	Shandong	shrimp	411	3	46	1	1	1	1	1	1	0	0	0	1	0	1	1	1	1	1	1	1	1	1	1	1	1	1	1	1	1	1	1	1	1	1	1	1	1	1	1	1	1	1	1	1	1	1
FZSY021506021174	Shandong	shrimp	411	3	46	1	1	1	1	1	1	0	0	0	1	0	1	1	1	1	1	1	1	1	1	1	1	1	1	1	1	1	1	1	1	1	1	1	1	1	1	1	1	1	1	1	1	1	1
FZSY021506021129	Shandong	shrimp	-	4	46	1	1	1	1	1	1	0	0	0	1	0	1	1	1	1	1	1	1	1	1	1	1	1	1	1	1	1	1	1	1	1	1	1	1	1	1	1	1	1	1	1	1	1	1
FZSY021506021132	Shandong	shrimp	-	4	45	1	0	1	1	1	1	0	0	0	1	0	1	1	1	1	1	1	1	1	1	1	1	1	1	1	1	1	1	1	1	1	1	1	1	1	1	1	1	1	1	1	1	1	1
FZSY021506021183	Shandong	shrimp	-	4	46	1	1	1	1	1	1	0	0	0	1	0	1	1	1	1	1	1	1	1	1	1	1	1	1	1	1	1	1	1	1	1	1	1	1	1	1	1	1	1	1	1	1	1	1
FZSY021506021073	Shandong	shrimp	-	4	45	1	0	1	1	1	1	0	0	0	1	0	1	1	1	1	1	1	1	1	1	1	1	1	1	1	1	1	1	1	1	1	1	1	1	1	1	1	1	1	1	1	1	1	1
FZSY021506021127	Shandong	shrimp	-	4	45	1	0	1	1	1	1	0	0	0	1	0	1	1	1	1	1	1	1	1	1	1	1	1	1	1	1	1	1	1	1	1	1	1	1	1	1	1	1	1	1	1	1	1	1
FZSY021506021136	Shandong	shrimp	2522	3	46	1	1	1	1	1	1	0	0	0	1	0	1	1	1	1	1	1	1	1	1	1	1	1	1	1	1	1	1	1	1	1	1	1	1	1	1	1	1	1	1	1	1	1	1
FZSY021506021145	Shandong	shrimp	2522	3	46	1	1	1	1	1	1	0	0	0	1	0	1	1	1	1	1	1	1	1	1	1	1	1	1	1	1	1	1	1	1	1	1	1	1	1	1	1	1	1	1	1	1	1	1
FZSY021306020071	Fujian	shrimp	338	3	46	1	1	1	1	1	1	0	0	0	1	0	1	1	1	1	1	1	1	1	1	1	1	1	1	1	1	1	1	1	1	1	1	1	1	1	1	1	1	1	1	1	1	1	1
FZSY021306020074	Fujian	shrimp	338	3	46	1	1	1	1	1	1	0	0	0	1	0	1	1	1	1	1	1	1	1	1	1	1	1	1	1	1	1	1	1	1	1	1	1	1	1	1	1	1	1	1	1	1	1	1
FZSY021306020080	Fujian	shrimp	338	3	46	1	1	1	1	1	1	0	0	0	1	0	1	1	1	1	1	1	1	1	1	1	1	1	1	1	1	1	1	1	1	1	1	1	1	1	1	1	1	1	1	1	1	1	1
FZSY021306020058	Fujian	shrimp	470	3	45	1	0	1	1	1	1	0	0	0	1	0	1	1	1	1	1	1	1	1	1	1	1	1	1	1	1	1	1	1	1	1	1	1	1	1	1	1	1	1	1	1	1	1	1
FZSY021306020059	Fujian	shrimp	470	3	45	1	0	1	1	1	1	0	0	0	1	0	1	1	1	1	1	1	1	1	1	1	1	1	1	1	1	1	1	1	1	1	1	1	1	1	1	1	1	1	1	1	1	1	1
FZSY021306020084	Fujian	shrimp	470	3	45	1	0	1	1	1	1	0	0	0	1	0	1	1	1	1	1	1	1	1	1	1	1	1	1	1	1	1	1	1	1	1	1	1	1	1	1	1	1	1	1	1	1	1	1
FZSY021306030014	Fujian	shrimp	470	3	45	1	0	1	1	1	1	0	0	0	1	0	1	1	1	1	1	1	1	1	1	1	1	1	1	1	1	1	1	1	1	1	1	1	1	1	1	1	1	1	1	1	1	1	1
FZSY021306020082	Fujian	shrimp	470	3	45	1	0	1	1	1	1	0	0	0	1	0	1	1	1	1	1	1	1	1	1	1	1	1	1	1	1	1	1	1	1	1	1	1	1	1	1	1	1	1	1	1	1	1	1
FZSY021506021061	Shandong	shrimp	446	3	45	1	0	1	1	1	1	0	0	0	1	0	1	1	1	1	1	1	1	1	1	1	1	1	1	1	1	1	1	1	1	1	1	1	1	1	1	1	1	1	1	1	1	1	1
FZSY021506021185	Shandong	shrimp	446	3	45	1	0	1	1	1	1	0	0	0	1	0	1	1	1	1	1	1	1	1	1	1	1	1	1	1	1	1	1	1	1	1	1	1	1	1	1	1	1	1	1	1	1	1	1
FZSY021506021188	Shandong	shrimp	446	3	45	1	0	1	1	1	1	0	0	0	1	0	1	1	1	1	1	1	1	1	1	1	1	1	1	1	1	1	1	1	1	1	1	1	1	1	1	1	1	1	1	1	1	1	1
FZSY021506021202	Shandong	shrimp	446	3	45	1	0	1	1	1	1	0	0	0	1	0	1	1	1	1	1	1	1	1	1	1	1	1	1	1	1	1	1	1	1	1	1	1	1	1	1	1	1	1	1	1	1	1	1
FZSY021506021094	Shandong	shrimp	446	3	45	1	0	1	1	1	1	0	0	0	1	0	1	1	1	1	1	1	1	1	1	1	1	1	1	1	1	1	1	1	1	1	1	1	1	1	1	1	1	1	1	1	1	1	1
FZSY021306020067	Fujian	shrimp	1357	3	48	1	1	1	1	1	1	0	0	0	1	0	1	1	1	1	1	1	1	1	1	1	1	1	1	1	1	1	1	1	1	1	1	1	1	1	1	1	1	1	1	1	1	1	1
FZSY021306020004	Fujian	shrimp	-	5	46	1	1	1	1	1	1	0	0	0	1	0	1	1	1	1	1	1	1	1	1	1	1	1	1	1	1	1	1	1	1	1	1	1	1	1	1	1	1	1	1	1	1	1	1
FZSY021306020069	Fujian	shrimp	-	5	46	1	1	1	1	1	1	0	0	0	1	0	1	1	1	1	1	1	1	1	1	1	1	1	1	1	1	1	1	1	1	1	1	1	1	1	1	1	1	1	1	1	1	1	1
FZSY021506021193	Shandong	shrimp	3355	3	45	1	0	1	1	1	1	0	0	0	1	0	1	1	1	1	1	1	1	1	1	1	1	1	1	1	1	1	1	1	1	1	1	1	1	1	1	1	1	1	1	1	1	1	1
FZSY021506020975	Shandong	shrimp	1354	3	46	1	1	1	1	1	1	0	0	0	1	0	1	1	1	1	1	1	1	1	1	1	1	1	1	1	1	1	1	1	1	1	1	1	1	1	1	1	1	1	1	1	1	1	1
[truncated: 32 more columns]

## Sheet: sample information
Province	Sample ID	Sample Type	Qualitative Results	Quantitative Results (MPN/g)	PCR
Fujian	1	shrimp	-	＜3	trh
Fujian	2	shrimp	-	＜3	-
Fujian	3	shrimp	-	＜3	trh
Fujian	4	shrimp	-	＜3	-
Fujian	5	shrimp	-	＜3	-
Fujian	6	shrimp	-	＜3	-
Fujian	7	shrimp	+	＞1100	-
Fujian	8	shrimp	-	＜3	-
Fujian	9	shrimp	-	＜3	-
Fujian	10	shrimp	+	＞1100	-
Fujian	11	shrimp	+	＞1100	-
Fujian	12	shrimp	+	＞1100	-
Fujian	13	shrimp	-	＜3	-
Fujian	14	shrimp	+	＞1100	-
Fujian	15	shrimp	+	＞1100	-
Fujian	16	shrimp	+	＞1100	-
Fujian	17	shrimp	+	＞1100	-
Fujian	18	shrimp	+	＞1100	-
Fujian	19	aquaculture water	-	/	-
Fujian	20	aquaculture water	-	/	-
Fujian	21	aquaculture water	+	/	-
Fujian	22	aquaculture water	+	/	trh
Fujian	23	aquaculture water	-	/	-
Fujian	24	aquaculture water	+	/	trh
Fujian	25	aquaculture water	+	/	trh
Fujian	26	feed	-	/	-
Fujian	27	shrimp	+	11000	trh
Fujian	28	shrimp	+	＞11000	trh
Fujian	29	shrimp	+	＞11000	trh
Fujian	30	shrimp	+	＞11000	trh
Fujian	31	shrimp	+	＞11000	trh
Fujian	32	shrimp	+	360	trh
Fujian	33	shrimp	-	＜30	trh
Fujian	34	shrimp	-	＜30	trh
Fujian	35	shrimp	+	360	trh
Fujian	36	shrimp	-	＜30	trh
Fujian	37	shrimp	-	＜30	trh
Fujian	38	shrimp	+	150	trh
Fujian	39	shrimp	-	＜30	trh
Fujian	40	shrimp	-	＜30	trh
Fujian	41	shrimp	+	＞11000	trh
Fujian	42	shrimp	+	＞11000	trh
Fujian	43	feed	-	/	-
Fujian	44	aquaculture water	+	/	trh
Fujian	45	aquaculture water	+	/	-
Fujian	46	aquaculture water	+	/	trh
Fujian	47	aquaculture water	+	/	trh
Fujian	48	aquaculture water	+	/	trh
Shandong	49	shrimp	-	＜3	-
Shandong	50	shrimp	-	＜3	-
Shandong	51	shrimp	-	＜3	-
Shandong	52	shrimp	-	＜3	-
Shandong	53	shrimp	-	＜3	-
Shandong	54	aquaculture water	-	/	-
Shandong	55	shrimp	-	＜3	-
Shandong	56	shrimp	-	＜3	-
Shandong	57	shrimp	-	＜3	-
Shandong	58	shrimp	-	＜3	-
Shandong	59	shrimp	-	＜3	-
Shandong	60	aquaculture water	-	/	-
Shandong	61	shrimp	-	＜3	-
Shandong	62	shrimp	-	＜3	-
Shandong	63	shrimp	-	＜3	-
Shandong	64	shrimp	-	＜3	-
Shandong	65	shrimp	-	＜3	-
Shandong	66	aquaculture water	-	/	-
Shandong	67	feed	-	/	-
Shandong	68	workers' fecal	-	/	-
Shandong	69	shrimp	-	＜3	-
Shandong	70	shrimp	-	＜3	-
Shandong	71	shrimp	-	＜3	-
Shandong	72	shrimp	-	＜3	-
Shandong	73	shrimp	-	＜3	-
Shandong	74	aquaculture water	-	/	-
Shandong	75	shrimp	-	＜3	-
Shandong	76	shrimp	-	＜3	-
Shandong	77	shrimp	-	＜3	-
Shandong	78	shrimp	-	＜3	-
Shandong	79	shrimp	-	＜3	-
Shandong	80	aquaculture water	-	/	-
Shandong	81	shrimp	-	＜3	-
Shandong	82	shrimp	-	＜3	-
Shandong	83	shrimp	-	＜3	-
Shandong	84	shrimp	-	＜3	-
Shandong	85	shrimp	-	＜3	-
Shandong	86	aquaculture water	-	/	-
Shandong	87	feed	-	/	-
Shandong	88	workers' fecal	-	/	-
Shandong	89	shrimp	-	＜3	-
Shandong	90	shrimp	-	＜3	-
Shandong	91	shrimp	-	＜3	-
Shandong	92	shrimp	-	＜3	-
Shandong	93	shrimp	-	＜3	-
Shandong	94	aquaculture water	-	/	-
Shandong	95	feed	-	/	-
Shandong	96	shrimp	-	＜3	-
Shandong	97	shrimp	-	＜3	-
Shandong	98	shrimp	-	＜3	-
Shandong	99	shrimp	-	＜3	-
Shandong	100	shrimp	-	＜3	-
Shandong	101	aquaculture water	-	/	-
Shandong	102	feed	-	/	-
Shandong	103	shrimp	-	＜3	-
Shandong	104	shrimp	-	＜3	-
Shandong	105	shrimp	-	＜3	-
Shandong	106	shrimp	-	＜3	-
Shandong	107	shrimp	-	＜3	-
Shandong	108	aquaculture water	-	/	-
Shandong	109	shrimp	-	＜3	-
Shandong	110	shrimp	-	＜3	-
Shandong	111	shrimp	-	＜3	-
Shandong	112	shrimp	-	＜3	-
Shandong	113	shrimp	-	＜3	-
Shandong	114	aquaculture water	-	/	-
Shandong	115	shrimp	-	＜3	-
Shandong	116	shrimp	-	＜3	-
Shandong	117	shrimp	-	＜3	-
Shandong	118	shrimp	-	＜3	-
Shandong	119	shrimp	-	＜3	-
Shandong	120	aquaculture water	-	/	-
Shandong	121	feed	-	/	-
Shandong	122	workers' fecal	-	/	-
Shandong	123	shrimp	-	＜3	-
Shandong	124	shrimp	-	＜3	-
Shandong	125	shrimp	-	＜3	-
Shandong	126	shrimp	-	＜3	-
Shandong	127	shrimp	-	＜3	-
Shandong	128	aquaculture water	-	/	-
Shandong	129	shrimp	-	＜3	-
Shandong	130	shrimp	-	＜3	-
Shandong	131	shrimp	-	＜3	-
Shandong	132	shrimp	-	＜3	-
Shandong	133	shrimp	-	＜3	-
Shandong	134	aquaculture water	-	/	-
Shandong	135	feed	-	/	-
Shandong	136	shrimp	-	＜3	-
Shandong	137	shrimp	-	＜3	-
Shandong	138	shrimp	-	＜3	-
Shandong	139	shrimp	-	＜3	-
Shandong	140	shrimp	-	＜3	-
Shandong	141	aquaculture water	-	/	-
Shandong	142	feed	-	/	-
Shandong	143	shrimp	-	＜3	-
Shandong	144	shrimp	-	＜3	-
Shandong	145	shrimp	-	＜3	-
Shandong	146	shrimp	-	＜3	-
Shandong	147	shrimp	-	＜3	-
Shandong	148	aquaculture water	+	/	-
Shandong	149	feed	-	/	-
Shandong	150	shrimp	-	＜3	-
Shandong	151	shrimp	-	＜3	-
Shandong	152	shrimp	+	23	-
Shandong	153	shrimp	-	＜3	-
Shandong	154	shrimp	-	＜3	-
Shandong	155	aquaculture water	-	/	-
Shandong	156	shrimp	-	＜3	-
Shandong	157	shrimp	-	＜3	-
Shandong	158	shrimp	-	＜3	-
Shandong	159	shrimp	-	＜3	-
Shandong	160	shrimp	+	23	-
Shandong	161	aquaculture water	-	/	-
Shandong	162	shrimp	-	＜3	-
Shandong	163	shrimp	-	＜3	-
Shandong	164	shrimp	+	23	-
Shandong	165	shrimp	+	23	-
Shandong	166	shrimp	-	＜3	-
Shandong	167	aquaculture water	-	/	-
Shandong	168	feed	-	/	-
Shandong	169	workers' fecal	-	/	-
Shandong	170	shrimp	+	23	-
Shandong	171	shrimp	-	＜3	-
Shandong	172	shrimp	-	＜3	-
Shandong	173	shrimp	+	3.6	-
Shandong	174	shrimp	-	＜3	-
Shandong	175	aquaculture water	-	/	-
Shandong	176	shrimp	+	23	-
Shandong	177	shrimp	+	23	-
Shandong	178	shrimp	+	160	-
Shandong	179	shrimp	+	64	-
Shandong	180	shrimp	+	64	-
Shandong	181	aquaculture water	-	/	-
Shandong	182	shrimp	+	11	-
Shandong	183	shrimp	+	3.6	-
Shandong	184	shrimp	-	＜3	-
Shandong	185	shrimp	-	＜3	-
Shandong	186	shrimp	+	23	-
Shandong	187	aquaculture water	-	/	-
Shandong	188	feed	-	/	-
Shandong	189	workers' fecal	-	/	-
Shandong	190	shrimp	+	75	-
Shandong	191	shrimp	+	290	-
Shandong	192	shrimp	+	75	-
Shandong	193	shrimp	+	120	-
Shandong	194	shrimp	+	150	-
Shandong	195	aquaculture water	-	/	-
Shandong	196	feed	-	/	-
Shandong	197	shrimp	+	9.2	-
Shandong	198	shrimp	+	23	-
Shandong	199	shrimp	-	＜3	-
Shandong	200	shrimp	+	43	-
Shandong	201	shrimp	+	23	-
Shandong	202	aquaculture water	-	/	-
Shandong	203	feed	-	/	-
Shandong	204	shrimp	-	＜3	-
Shandong	205	shrimp	-	＜3	-
Shandong	206	shrimp	-	＜3	-
Shandong	207	shrimp	-	＜3	-
Shandong	208	shrimp	-	＜3	-
Shandong	209	aquaculture water	-	/	-
Shandong	210	feed	-	/	-
Shandong	211	shrimp	+	36	-
Shandong	212	shrimp	+	75	-
Shandong	213	shrimp	+	1100	-
Shandong	214	shrimp	+	1100	trh
Shandong	215	shrimp	+	64	-
Shandong	216	aquaculture water	-	/	-
Shandong	217	shrimp	+	150	trh
Shandong	218	shrimp	+	150	trh
Shandong	219	shrimp	+	75	-
Shandong	220	shrimp	+	120	trh
Shandong	221	shrimp	+	1100	trh
Shandong	222	aquaculture water	-	/	-
Shandong	223	shrimp	+	75	trh
Shandong	224	shrimp	+	120	trh
Shandong	225	shrimp	+	6.1	-
Shandong	226	shrimp	+	6.2	-
Shandong	227	shrimp	+	43	-
Shandong	228	aquaculture water	-	/	-
Shandong	229	feed	-	/	-
Shandong	230	workers' fecal	-	/	-
Shandong	231	shrimp	+	7.2	-
Shandong	232	shrimp	+	460	-
Shandong	233	shrimp	+	27	-
Shandong	234	shrimp	+	27	-
Shandong	235	shrimp	+	15	-
Shandong	236	aquaculture water	-	/	-
Shandong	237	shrimp	+	290	-
Shandong	238	shrimp	+	150	-
Shandong	239	shrimp	+	64	-
Shandong	240	shrimp	+	20	-
Shandong	241	shrimp	+	75	-
Shandong	242	aquaculture water	-	/	-
Shandong	243	feed	-	/	-
Shandong	244	shrimp	+	93	-
Shandong	245	shrimp	+	3.6	-
Shandong	246	shrimp	+	21	-
Shandong	247	shrimp	+	＞1100	-
Shandong	248	shrimp	+	23	-
Shandong	249	aquaculture water	-	/	-
Shandong	250	feed	-	/	-

## Sheet: MLST
MLST of V. parahaemolyticus in Different Source Iosolates
Freshwater shrimp			Freshwater
MLST	No. of isolates		MLST	No.of isolates
ST2671	18		ST1807	3
ST2165	13		ST3407	3
ST1196	8		ST476	1
ST446	5		ST1196	1
ST470	5		ST2621	1
ST79	4
ST2781	4
ST338	3
ST392	3
ST411	2
ST912	2
ST2039	2
ST2522	2
ST2621	2
ST511	1
ST1354	1
ST1357	1
ST1791	1
ST1807	1
ST1811	1
ST2627	1
ST3098	1
ST3323	1
ST3355	1
ST3406	1
ST3429	1
